# Supplementary material for: Graft conditioning with fluticasone propionate reduces graft‐versus‐host disease upon allogeneic hematopoietic cell transplantation in mice
Source: EMBO Mol Med. 2023 Aug 4;15(9):e17748. doi: 10.15252/emmm.202317748 (PMC10493574; doi:10.15252/emmm.202317748)
Supplement: Supplementary file 4 — Source Data for Figure 1 [file EMMM-15-e17748-s003.zip]

Archive with 28 entries (23 files):
- Figure 1/
- __MACOSX/._Figure 1
- Figure 1/.DS_Store
- __MACOSX/Figure 1/._.DS_Store
- Figure 1/1A/
- __MACOSX/Figure 1/._1A
- Figure 1/1B/
- __MACOSX/Figure 1/._1B
- Figure 1/1D/
- __MACOSX/Figure 1/._1D
- Figure 1/1C/
- __MACOSX/Figure 1/._1C
- Figure 1/1A/README_fig1A.rtf
- __MACOSX/Figure 1/1A/._README_fig1A.rtf
- Figure 1/1A/1A.xlsx
- __MACOSX/Figure 1/1A/._1A.xlsx
- Figure 1/1B/1B.xlsx
- __MACOSX/Figure 1/1B/._1B.xlsx
- Figure 1/1B/README_fig1B.rtf
- __MACOSX/Figure 1/1B/._README_fig1B.rtf
- Figure 1/1D/1D.xlsx
- __MACOSX/Figure 1/1D/._1D.xlsx
- Figure 1/1D/README_fig1D.rtf
- __MACOSX/Figure 1/1D/._README_fig1D.rtf
- Figure 1/1C/1C.xlsx
- __MACOSX/Figure 1/1C/._1C.xlsx
- Figure 1/1C/README_fig1C.rtf
- __MACOSX/Figure 1/1C/._README_fig1C.rtf
