# Supplementary material for: Graft conditioning with fluticasone propionate reduces graft‐versus‐host disease upon allogeneic hematopoietic cell transplantation in mice
Source: EMBO Mol Med. 2023 Aug 4;15(9):e17748. doi: 10.15252/emmm.202317748 (PMC10493574; doi:10.15252/emmm.202317748)
Supplement: Supplementary file 4 — Source Data for Figure 1 [file EMMM-15-e17748-s003.zip › Figure 1/1A/1A.xlsx]

## Sheet: Sheet1
	MFI of CXCR4 on HSCs
	Vehicle	Flonase
	144	325
	151	475
	277	376
	146	250
	217	245
	120	246
	116	298
	113	320
	110	133
	102	220
