# Supplementary material for: Graft conditioning with fluticasone propionate reduces graft‐versus‐host disease upon allogeneic hematopoietic cell transplantation in mice
Source: EMBO Mol Med. 2023 Aug 4;15(9):e17748. doi: 10.15252/emmm.202317748 (PMC10493574; doi:10.15252/emmm.202317748)
Supplement: Supplementary file 4 — Source Data for Figure 1 [file EMMM-15-e17748-s003.zip › Figure 1/1B/1B.xlsx]

## Sheet: Sheet1
	Figure 1B
	MFI of CXCR4 on HSCs
	Vehicle	FLU	FLU+RU486
	194	317	265
	140	494	205
	225	460	309
	204	358	245
	171	261	175
