# Supplementary material for: Graft conditioning with fluticasone propionate reduces graft‐versus‐host disease upon allogeneic hematopoietic cell transplantation in mice
Source: EMBO Mol Med. 2023 Aug 4;15(9):e17748. doi: 10.15252/emmm.202317748 (PMC10493574; doi:10.15252/emmm.202317748)
Supplement: Supplementary file 4 — Source Data for Figure 1 [file EMMM-15-e17748-s003.zip › Figure 1/1D/1D.xlsx]

## Sheet: Sheet1
	Donor HSC chimerism
	Vehicle	Flonase
	1	2.76716
	1	2.37916
	1	2.21899
	1	0.945
	1	0.327
	1	1.77
	1	0.794
	1	2.832
	1	1.737
	1	2.468
	1	1.277
	1	0.182
