# Supplementary material for: Graft conditioning with fluticasone propionate reduces graft‐versus‐host disease upon allogeneic hematopoietic cell transplantation in mice
Source: EMBO Mol Med. 2023 Aug 4;15(9):e17748. doi: 10.15252/emmm.202317748 (PMC10493574; doi:10.15252/emmm.202317748)
Supplement: Supplementary file 4 — Source Data for Figure 1 [file EMMM-15-e17748-s003.zip › Figure 1/1C/1C.xlsx]

## Sheet: Sheet1
	%HSC MIGRATION
	No SDF-1a	Veh	Veh +AMD3100	FLU	FLU + AMD3100
	0	4.2	0.6	16.1	1.3
	0.6	9.2	0	17.2	4.8
	0	6.4	0.5	13.6	3.6
	0.4	12.6	0	28.14	4.6
