# Supplementary material for: Graft conditioning with fluticasone propionate reduces graft‐versus‐host disease upon allogeneic hematopoietic cell transplantation in mice
Source: EMBO Mol Med. 2023 Aug 4;15(9):e17748. doi: 10.15252/emmm.202317748 (PMC10493574; doi:10.15252/emmm.202317748)
Supplement: Supplementary file 5 — Source Data for Figure 2 [file EMMM-15-e17748-s001.zip]

Archive with 44 entries (39 files):
- Figure 2/
- __MACOSX/._Figure 2
- Figure 2/.DS_Store
- __MACOSX/Figure 2/._.DS_Store
- Figure 2/2F/
- __MACOSX/Figure 2/._2F
- Figure 2/2C/
- __MACOSX/Figure 2/._2C
- Figure 2/2D/
- __MACOSX/Figure 2/._2D
- Figure 2/2E/
- __MACOSX/Figure 2/._2E
- Figure 2/2F/.DS_Store
- __MACOSX/Figure 2/2F/._.DS_Store
- Figure 2/2F/README_fig2F.rtf
- __MACOSX/Figure 2/2F/._README_fig2F.rtf
- Figure 2/2F/2F.xlsx
- __MACOSX/Figure 2/2F/._2F.xlsx
- Figure 2/2C/2C.xlsx
- __MACOSX/Figure 2/2C/._2C.xlsx
- Figure 2/2C/README_fig2C.rtf
- __MACOSX/Figure 2/2C/._README_fig2C.rtf
- Figure 2/2D/2D.xlsx
- __MACOSX/Figure 2/2D/._2D.xlsx
- Figure 2/2D/README_fig2D.rtf
- __MACOSX/Figure 2/2D/._README_fig2D.rtf
- Figure 2/2E/README_fig2E.rtf
- __MACOSX/Figure 2/2E/._README_fig2E.rtf
- Figure 2/2E/FLU colon 10x.tif
- __MACOSX/Figure 2/2E/._FLU colon 10x.tif
- Figure 2/2E/Veh SI 10x.tif
- __MACOSX/Figure 2/2E/._Veh SI 10x.tif
- Figure 2/2E/Veh SI 2x.tif
- __MACOSX/Figure 2/2E/._Veh SI 2x.tif
- Figure 2/2E/FLU SI 10x.tif
- __MACOSX/Figure 2/2E/._FLU SI 10x.tif
- Figure 2/2E/Veh colon 10x.tif
- __MACOSX/Figure 2/2E/._Veh colon 10x.tif
- Figure 2/2E/FLU colon 2x.tif
- __MACOSX/Figure 2/2E/._FLU colon 2x.tif
- Figure 2/2E/Veh colon 2x.tif
- __MACOSX/Figure 2/2E/._Veh colon 2x.tif
- Figure 2/2E/FLU SI 2x.tif
- __MACOSX/Figure 2/2E/._FLU SI 2x.tif
