# Supplementary material for: Graft conditioning with fluticasone propionate reduces graft‐versus‐host disease upon allogeneic hematopoietic cell transplantation in mice
Source: EMBO Mol Med. 2023 Aug 4;15(9):e17748. doi: 10.15252/emmm.202317748 (PMC10493574; doi:10.15252/emmm.202317748)
Supplement: Supplementary file 5 — Source Data for Figure 2 [file EMMM-15-e17748-s001.zip › Figure 2/2F/2F.xlsx]

## Sheet: Sheet1
	Condition and Tissue
Clinical Score	Syn SI	Veh SI	FLU SI	Syn colon	Veh colon	FLU colon		Abbreviations
	0	6	7	0	9	7		Small Intestine (SI)
		7	3		8.5	6		Syngeneic (Syn)
		2	2		8	2		Vehcile (Veh)
		4	0		5	1		Flonase (FLU)
