# Supplementary material for: Graft conditioning with fluticasone propionate reduces graft‐versus‐host disease upon allogeneic hematopoietic cell transplantation in mice
Source: EMBO Mol Med. 2023 Aug 4;15(9):e17748. doi: 10.15252/emmm.202317748 (PMC10493574; doi:10.15252/emmm.202317748)
Supplement: Supplementary file 5 — Source Data for Figure 2 [file EMMM-15-e17748-s001.zip › Figure 2/2C/2C.xlsx]

## Sheet: Sheet1
Days p.t.	Vehicle	Flonase	Syngeneic
8	1
9	1
8	1
8	1
7	1
7	1
9	1
27	1
3	1
6	1
12		1
120		0
120		0
12		1
58		1
120		0
12		1
120		0
120			0
120			0
27			0
27			0
