# Supplementary material for: Graft conditioning with fluticasone propionate reduces graft‐versus‐host disease upon allogeneic hematopoietic cell transplantation in mice
Source: EMBO Mol Med. 2023 Aug 4;15(9):e17748. doi: 10.15252/emmm.202317748 (PMC10493574; doi:10.15252/emmm.202317748)
Supplement: Supplementary file 5 — Source Data for Figure 2 [file EMMM-15-e17748-s001.zip › Figure 2/2D/2D.xlsx]

## Sheet: Sheet1
		Vehicle										Flonase																Syngeneic
	Days p.t.	V1	V2	V3	V4	V5	V6	V7	V8	V9	V10	F1	F2	F3	F4	F5	F6	F7	F8	F9	F10	F11	F12	F13	F14	F15	F16	S1	S2	S3	S4	S5
	0	0	0	0	0	0	0	0	0	0	0	0	0	0	0	0	0	0	0	0	0	0	0	0	0	0	0	0	0	0	0	0
	1	0	0	1	0	0	0	0	0	1	0	0	1	0	3	0	0	1	0	0	0	0	0	0	0	0	0	0	0	0	0	0
	2	3	1	1	1	1	1	1	1	3	1	1	2	1	2	2	0	2	1	1	1	3	1	1	2	2	2	0	0	1	0	1
	3	3	1	2	1	5	1	2	1	3	2	2	3	1	2	2	1	3	2	2	1	3	2	2	2	2	1	0	1	1	1	1
	4	3	1	1	2	5	3	1	1	3	3	2	2	1	3	3	1	2	3	2	2	3	1	3	3	2	2	0	1	1	0	1
	5	3	3	3	3	5	3	3	2	3	3	2	2	1	3	2	1	2	2	3	2	3	3	3	2	2	1	0	0	1	1	1
	6	3	3	3	3	5	3	3	3	3	4	2	3	2	2	2	3	1	2	3	2	2	3	2	2	2	2	0	0	1	0	1
	7	3	3	4	4	5	3	3	3	4	5	2	3	3	3	2	1	2	2	2	2	2	3	3	2	2	5	0	0	1	0	1
	8	4	4	4	5	5	5	3	5	4	5	3	3	5	5	3	1	1	2	3	5	3	3	3	3	2	5	0	0	1	0	0
	9	3	5	5	5	5	5	3	5	4	5	2	5	5	5	3	1	2	2	3	5	2	3	3	3	2	5	0	0	0	0	0
	10	5	5	5	5	5	5	3	5	5	5	5	5	5	5	3	1	2	3	3	5	5	2	3	3	2	5	0	0	0	0	0
	11	5	5	5	5	5	5	3	5	5	5	5	5	5	5	1	3	2	2	3	5	5	2	3	3	3	5	0	0	0	0	0
	12	5	5	5	5	5	5	3	5	5	5	5	5	5	5	1	3	2	3	3	5	5	2	3	3	2	5	0	0	0	0	0
