# Supplementary material for: Graft conditioning with fluticasone propionate reduces graft‐versus‐host disease upon allogeneic hematopoietic cell transplantation in mice
Source: EMBO Mol Med. 2023 Aug 4;15(9):e17748. doi: 10.15252/emmm.202317748 (PMC10493574; doi:10.15252/emmm.202317748)
Supplement: Supplementary file 6 — Source Data for Figure 3 [file EMMM-15-e17748-s004.zip › Figure 3/3E/3E.xlsx]

## Sheet: Sheet1
	FIGURE 3Eii					FIGURE 3Eiii
	%IFNg expression					CD4+
	CD4+		CD8+			%IL-4 expression		%IL-17 expression
	Vehicle	FLU	Vehicle	FLU		Vehicle	FLU	Vehicle	FLU
	26.6	19.7	35.7	36.4		0.35	1.59	0.28	0.65
	31.4	4.34	50.8	41.8		0.92	1.47	0.5	0.58
	18.8	5.8	51.3	47.8		0.58	1.66	0.34	0.75
	15.4	9.03	33.2	53		0.73	2.86	0.81	0.63
	20.4	3.34	48.3	20.9		1.91	1.06	0.23	1.21
	24.9	3.06	34.1	45.8		0.41	1.25	0.29	0.81
	18.8	3.77	71.4	6.74		1.85	0.88	0.81	0.83
	9.03	3.05	13.2	63.9		3.47	0.87	0.95	0.6
	9.33	2.61	21.4	25.7		2.96	0.52	0.49	0.22
	13.5	2.08	20.8	20.9		1.05	0.88	0.54	0.12
		5.8		44.6			1.1		0.52
