# Supplementary material for: Graft conditioning with fluticasone propionate reduces graft‐versus‐host disease upon allogeneic hematopoietic cell transplantation in mice
Source: EMBO Mol Med. 2023 Aug 4;15(9):e17748. doi: 10.15252/emmm.202317748 (PMC10493574; doi:10.15252/emmm.202317748)
Supplement: Supplementary file 6 — Source Data for Figure 3 [file EMMM-15-e17748-s004.zip › Figure 3/3C/3C.xlsx]

## Sheet: Sheet1
	%DONOR CD3+ in TOTAL CD45
	BLOOD			LIVER			SPLEEN
	Veh	FLU	Syn	Veh	FLU	Syn	Veh	FLU	Syn
	75.5	79.7	4.72	61.2	72.6	10.7	27.1	43.4	6.68
	64.5	50.9	13.2	50.4	48.3	20.8	21.8	9.81	16.4
	63.8	51	6.34	59.8	59.2	9.22	25.8	22.2	13.8
	66.4	55.9		72.1	73.9		20	30.7
	73.2	76.6		58.9	73.5		18.7	26
	89.8	20.2		76.5	77.5		35	26.7
	80	47.5		76.7	78.8		36.5	33.1
