# Supplementary material for: Graft conditioning with fluticasone propionate reduces graft‐versus‐host disease upon allogeneic hematopoietic cell transplantation in mice
Source: EMBO Mol Med. 2023 Aug 4;15(9):e17748. doi: 10.15252/emmm.202317748 (PMC10493574; doi:10.15252/emmm.202317748)
Supplement: Supplementary file 6 — Source Data for Figure 3 [file EMMM-15-e17748-s004.zip › Figure 3/3D/3D.xlsx]

## Sheet: Sheet1
FIGURE 3Dii										FIGURE 3Diii
BLOOD			LIVER			SPLEEN				BLOOD			LIVER			SPLEEN
Veh	FLU	Syn	Veh	FLU	Syn	Veh	FLU	Syn		Veh	Flo	Syn	Veh	Flo	Syn	Veh	Flo	Syn
25.9	4.15	2.86	12.3	4.51	0	17.8	9.35	9.42		26134	21614	16887	25458	21614	20813	10602	3612	8063
16.6	5.25	1.83	6.67	3.89	6.63	18.6	8.1	17.8		28683	25277	19714	26828	20715	14822	9906	2849	4142
5.26	6.33	2.29	9.1	3.42	5.88	12	11.4	16.6		27872	20813	18286	27345	15312	20280	14217	4049	3319
16.4	3.41		14.7	0		21.8	3.58			26072	19668		25824	16306		14054	3427
9.69	5.7		9.28	6.58		16.8	11.6			27150	23151		28274	20472		13144	2911
6.47	9.78		7.5	2.19		12.4	8.63			25038	20089		18158	19438		6660	4281
5.82	1.49		15.7	0		18.7	5.37			28614	21260		25886	14618		9034	6107
8.94	4.23		17.4	16.4		35.2	28.5
