# Supplementary material for: Graft conditioning with fluticasone propionate reduces graft‐versus‐host disease upon allogeneic hematopoietic cell transplantation in mice
Source: EMBO Mol Med. 2023 Aug 4;15(9):e17748. doi: 10.15252/emmm.202317748 (PMC10493574; doi:10.15252/emmm.202317748)
Supplement: Supplementary file 6 — Source Data for Figure 3 [file EMMM-15-e17748-s004.zip › Figure 3/3A/3A.xlsx]

## Sheet: Sheet1
	% live cells (annexinV-, PI-)
	CD4+ cells		CD8+ cells
	Veh	FLU	Veh	FLU
	43.2	8.76	71.5	27.6
	32.7	5.47	60.1	20.9
	56.6	11.8	72.9	31.1
	63.3	11.9	72.6	20
	58	7.15	70.4	15.9
	59.5	11.7	69	22.8
