# Supplementary material for: Graft conditioning with fluticasone propionate reduces graft‐versus‐host disease upon allogeneic hematopoietic cell transplantation in mice
Source: EMBO Mol Med. 2023 Aug 4;15(9):e17748. doi: 10.15252/emmm.202317748 (PMC10493574; doi:10.15252/emmm.202317748)
Supplement: Supplementary file 7 — Source Data for Figure 4 [file EMMM-15-e17748-s002.zip]

Archive with 10 entries (8 files):
- Figure 4/
- __MACOSX/._Figure 4
- Figure 4/.DS_Store
- __MACOSX/Figure 4/._.DS_Store
- Figure 4/4A/
- __MACOSX/Figure 4/._4A
- Figure 4/4A/4A.xlsx
- __MACOSX/Figure 4/4A/._4A.xlsx
- Figure 4/4A/README_fig4A.rtf
- __MACOSX/Figure 4/4A/._README_fig4A.rtf
