# Supplementary material for: Graft conditioning with fluticasone propionate reduces graft‐versus‐host disease upon allogeneic hematopoietic cell transplantation in mice
Source: EMBO Mol Med. 2023 Aug 4;15(9):e17748. doi: 10.15252/emmm.202317748 (PMC10493574; doi:10.15252/emmm.202317748)
Supplement: Supplementary file 7 — Source Data for Figure 4 [file EMMM-15-e17748-s002.zip › Figure 4/4A/4A.xlsx]

## Sheet: Sheet1
FIGURE 4Aii
%CD25+ cells
Gated on live single cell CD3+ CD4+ T cells												Gated on live single cell CD3+ CD8+ T cells
Animal ID	Flonase stimulated			Animal ID	Vehicle stimulated			Animal ID	Vehicle unstimulated			Animal ID	Flonase stimulated			Animal ID	Vehicle stimulated			Animal ID	Vehicle unstimulated
F1	97.1	97.6	98.9	VS1	97.6	93.6	98	VU1	23.3	10.7	19.1	F1	99.9	100	100	VS1	99	96.1	99.2	VU1	29.8	7.78	31.3
F2	91.8	95.8	97.2	VS2	97	95.7	96.6	VU2	2.72	9.83	5.65	F2	93.1	99.7	99.7	VS2	96.3	93.8	92.7	VU2	0.47	0.38	3.47
F3	97.7	99.2	97.3	VS3	96.6	88.8	88.3	VU3	11.1	12.4	8.32	F3	99.8	100	99.9	VS3	92.5	78.1	73.9	VU3	5.5	14.2	5.07
FIGURE 4Aiii	FIGURE 4Aiii
%PD-1+ cells	%PD-1+ cells
	Gated on live single cell CD4+ T cells												Gated on live single cell CD8+ T cells
Animal ID	Flonase stimulated			Animal ID	Vehicle stimulated			Animal ID	Vehicle unstimulated			Animal ID	Flonase stimulated			Animal ID	Vehicle stimulated			Animal ID	Vehicle unstimulated
F1	99.5	99.7	99.8	VS1	99.1	97.3	99.1	VU1	26.6	13.5	22.6	F1	99.9	100	99.9	VS1	97.4	89.9	97.1	VU1	24.1	7.89	28.1
F2	93.8	96.8	97.9	VS2	97.8	96.1	96.3	VU2	42.5	38.4	29.1	F2	99.4	99.8	99.8	VS2	90.7	82.4	89.4	VU2	9.39	6.87	6.29
F3	97.7	99.4	97.6	VS3	96.8	90.5	91.8	VU3	29.1	23.9	17.5	F3	99.9	99.9	99.8	VS3	88.3	75.8	72.3	VU3	6.03	10.1	5.43
