# Supplementary material for: Graft conditioning with fluticasone propionate reduces graft‐versus‐host disease upon allogeneic hematopoietic cell transplantation in mice
Source: EMBO Mol Med. 2023 Aug 4;15(9):e17748. doi: 10.15252/emmm.202317748 (PMC10493574; doi:10.15252/emmm.202317748)
Supplement: Supplementary file 8 — Source Data for Figure 5 [file EMMM-15-e17748-s007.zip]

Archive with 44 entries (38 files):
- Figure 5/
- __MACOSX/._Figure 5
- Figure 5/5F/
- __MACOSX/Figure 5/._5F
- Figure 5/.DS_Store
- __MACOSX/Figure 5/._.DS_Store
- Figure 5/5C/
- __MACOSX/Figure 5/._5C
- Figure 5/5D/
- __MACOSX/Figure 5/._5D
- Figure 5/5E/
- __MACOSX/Figure 5/._5E
- Figure 5/5B/
- __MACOSX/Figure 5/._5B
- Figure 5/5F/.DS_Store
- __MACOSX/Figure 5/5F/._.DS_Store
- Figure 5/5F/5F.xlsx
- __MACOSX/Figure 5/5F/._5F.xlsx
- Figure 5/5F/README_fig5F.rtf
- __MACOSX/Figure 5/5F/._README_fig5F.rtf
- Figure 5/5C/5C.xlsx
- __MACOSX/Figure 5/5C/._5C.xlsx
- Figure 5/5C/.DS_Store
- __MACOSX/Figure 5/5C/._.DS_Store
- Figure 5/5C/README_fig5C.rtf
- __MACOSX/Figure 5/5C/._README_fig5C.rtf
- Figure 5/5D/.DS_Store
- __MACOSX/Figure 5/5D/._.DS_Store
- Figure 5/5D/5D.xlsx
- __MACOSX/Figure 5/5D/._5D.xlsx
- Figure 5/5D/README_fig5D.rtf
- __MACOSX/Figure 5/5D/._README_fig5D.rtf
- Figure 5/5E/.DS_Store
- __MACOSX/Figure 5/5E/._.DS_Store
- Figure 5/5E/5E.xlsx
- __MACOSX/Figure 5/5E/._5E.xlsx
- Figure 5/5E/README_fig5E.rtf
- __MACOSX/Figure 5/5E/._README_fig5E.rtf
- Figure 5/5B/.DS_Store
- __MACOSX/Figure 5/5B/._.DS_Store
- Figure 5/5B/5B.xlsx
- __MACOSX/Figure 5/5B/._5B.xlsx
- Figure 5/5B/README_fig5B.rtf
- __MACOSX/Figure 5/5B/._README_fig5B.rtf
