# Supplementary material for: Graft conditioning with fluticasone propionate reduces graft‐versus‐host disease upon allogeneic hematopoietic cell transplantation in mice
Source: EMBO Mol Med. 2023 Aug 4;15(9):e17748. doi: 10.15252/emmm.202317748 (PMC10493574; doi:10.15252/emmm.202317748)
Supplement: Supplementary file 8 — Source Data for Figure 5 [file EMMM-15-e17748-s007.zip › Figure 5/5F/5F.xlsx]

## Sheet: Sheet1
	Veh		FLU		Syn
	s.c.	b.m.	s.c.	b.m.	s.c.	b.m.
	11.8	88.2	5.58	92.2	1.61	87.1
	2.9	97.1	1.48	98.5	0.72	79.4
	0.71	99.3	2.56	97.4	0.9	86.7
	7.65	92.3	0	99.9	4.57	88.4
	1.26	98.6	2	97.9
	25.6	74.4	0.71	99.3
			0.43	99.3
