# Supplementary material for: Graft conditioning with fluticasone propionate reduces graft‐versus‐host disease upon allogeneic hematopoietic cell transplantation in mice
Source: EMBO Mol Med. 2023 Aug 4;15(9):e17748. doi: 10.15252/emmm.202317748 (PMC10493574; doi:10.15252/emmm.202317748)
Supplement: Supplementary file 8 — Source Data for Figure 5 [file EMMM-15-e17748-s007.zip › Figure 5/5C/5C.xlsx]

## Sheet: Sheet1
Days p.t.	Vehicle							Flonase							Syngeneic
0	0	0	0	0	0	0	0	0	0	0	0	0	0	0	0	0	0	0
1	1	2	2	1	0	0	0	1	2	2	0	2	1	0	0	0	0	1
2	3	2	3	2	1	2	1	2	2	2	1	3	2	1	0	1	0	1
3	3	3	3	2	2	2	1	3	2	2	1	3	2	1	0	1	1	1
4	3	3	3	3	2	3	1	3	3	3	1	3	3	2	1	1	1	1
5	3	3	3	5	2	3	1	3	3	3	1	3	2	2	1	1	1	1
6	3	3	3	5	3	3	1	3	3	3	3	3	2	1	1	1	1	1
7	3	3	3	5	3	2	2	3	3	3	3	3	2	2	1	1	1	1
8	3	3	3	5	3	2	3	2	3	3	1	3	2	0	1	1	1	0
9	3	3	3	5	2	2	3	1	3	3	1	2	2	0	1	1	0	0
10	3	3	3	5	2	3	3	2	2	2	1	3	1	0	1	1	1	0
11	3	3	3	5	2	3	2	1	3	3	1	3	0	0	1	1	0	0
12	3	3	3	5	2	2	2	2	0	2	1	3	0	0	0	1	1	0
13	3	3	2	5	2	1	3	1	0	2	0	3	1	0	1	1	1	0
14	3	3	2	5	1	1	2	1	2	3	0	3	0	0	1	0	1	0
15	3	3	3	5	1	2	3	2	1	3	1	3	0	0	1	0	1	0
16	3	3	3	5	1	2	3	1	1	3	1	3	0	0	1	1	0	0
17	3	3	1	5	1	3	3	1	3	3	1	3	0	1	0	1	0	0
18	3	3	0	5	1	2	3	3	1	3	0	3	0	1	0	1	0	0
19	3	3	3	5	1	2	3	2	3	3	1	3	0	1	0	1	0	0
20	3	2	1	5	1	1	3	3	1	2	1	3	0	0	1	1	1	0
