# Supplementary material for: Graft conditioning with fluticasone propionate reduces graft‐versus‐host disease upon allogeneic hematopoietic cell transplantation in mice
Source: EMBO Mol Med. 2023 Aug 4;15(9):e17748. doi: 10.15252/emmm.202317748 (PMC10493574; doi:10.15252/emmm.202317748)
Supplement: Supplementary file 8 — Source Data for Figure 5 [file EMMM-15-e17748-s007.zip › Figure 5/5D/5D.xlsx]

## Sheet: Sheet1
Veh	FLU	Syn
100	99.9	93.4
100	100	85.9
100	100	90.4
99.8	99.9	83.3
99.7	100
100	100
	99.8
