# Supplementary material for: Graft conditioning with fluticasone propionate reduces graft‐versus‐host disease upon allogeneic hematopoietic cell transplantation in mice
Source: EMBO Mol Med. 2023 Aug 4;15(9):e17748. doi: 10.15252/emmm.202317748 (PMC10493574; doi:10.15252/emmm.202317748)
Supplement: Supplementary file 8 — Source Data for Figure 5 [file EMMM-15-e17748-s007.zip › Figure 5/5E/5E.xlsx]

## Sheet: Sheet1
Veh	FLU	Syn
1.42	0.3	3.97
9.6	8.04	6.04
23.8	5.1	4.88
3.37	11.5	9.51
11.5	7.65
1.87	27
	1.92
