# Supplementary material for: Graft conditioning with fluticasone propionate reduces graft‐versus‐host disease upon allogeneic hematopoietic cell transplantation in mice
Source: EMBO Mol Med. 2023 Aug 4;15(9):e17748. doi: 10.15252/emmm.202317748 (PMC10493574; doi:10.15252/emmm.202317748)
Supplement: Supplementary file 8 — Source Data for Figure 5 [file EMMM-15-e17748-s007.zip › Figure 5/5B/5B.xlsx]

## Sheet: Sheet1
Animal ID	Days p.t.	Vehicle	Flonase	Syngeneic
D3 9	8	1
D1 9	9	1
D2 11	8	1
D3 11	8	1
D2 2	7	1
D1 1	7	1
D2 3	9	1
D1 5	27	1
D2 9	3	1
D3 1	6	1
D1 8	12		1
D1 7	120		0
D3 8	120		0
D3 3	12		1
D2 5	58		1
D2 6	120		0
D2 8	12		1
D3 5	120		0
Syn 1	120			0
Syn 2	120			0
Syn 3	27			0
Syn 4	27			0
