# Supplementary material for: Graft conditioning with fluticasone propionate reduces graft‐versus‐host disease upon allogeneic hematopoietic cell transplantation in mice
Source: EMBO Mol Med. 2023 Aug 4;15(9):e17748. doi: 10.15252/emmm.202317748 (PMC10493574; doi:10.15252/emmm.202317748)
Supplement: Supplementary file 9 — Source Data for Figure 6 [file EMMM-15-e17748-s010.zip]

Archive with 24 entries (20 files):
- Figure 6/
- __MACOSX/._Figure 6
- Figure 6/6A/
- __MACOSX/Figure 6/._6A
- Figure 6/.DS_Store
- __MACOSX/Figure 6/._.DS_Store
- Figure 6/6B/
- __MACOSX/Figure 6/._6B
- Figure 6/6C/
- __MACOSX/Figure 6/._6C
- Figure 6/6A/README_fig6A.rtf
- __MACOSX/Figure 6/6A/._README_fig6A.rtf
- Figure 6/6A/6A.xlsx
- __MACOSX/Figure 6/6A/._6A.xlsx
- Figure 6/6B/README_fig6B.rtf
- __MACOSX/Figure 6/6B/._README_fig6B.rtf
- Figure 6/6B/6B.xlsx
- __MACOSX/Figure 6/6B/._6B.xlsx
- Figure 6/6C/.DS_Store
- __MACOSX/Figure 6/6C/._.DS_Store
- Figure 6/6C/README_fig6C.rtf
- __MACOSX/Figure 6/6C/._README_fig6C.rtf
- Figure 6/6C/6C.xlsx
- __MACOSX/Figure 6/6C/._6C.xlsx
