# Supplementary material for: Graft conditioning with fluticasone propionate reduces graft‐versus‐host disease upon allogeneic hematopoietic cell transplantation in mice
Source: EMBO Mol Med. 2023 Aug 4;15(9):e17748. doi: 10.15252/emmm.202317748 (PMC10493574; doi:10.15252/emmm.202317748)
Supplement: Supplementary file 9 — Source Data for Figure 6 [file EMMM-15-e17748-s010.zip › Figure 6/6A/6A.xlsx]

## Sheet: Sheet1
	%viability (PI-, annexinV-)
	CD8+ T cells						Tconv cells (FoxP3- CD4+)						Tregs (CD4+ FoxP3+ CD25+)
Animal ID (n=3 Biological replicates)	Veh			FLU			Veh			FLU			Veh			FLU
Animal 1 (3 technical replicates)	64.5	65.8	63.7	11.7	13.3	11.9	64.8	64.7	66	12.4	12.4	11.9	90.8	92.9	93.3	90.4	89.7	88.1
Animal 2 (3 technical replicates)	56.6	57.8	56.1	10.8	11.6	11.5	60	59.9	63.6	9.6	8.96	9.77	91	90.4	91.9	82.3	81.5	85.8
Animal 3 (3 technical replicates)	63.3	63.6	64.2	9.18	9.22	9.05	65.5	66.2	66.7	10.3	9.56	8.95	91.9	93.9	95	83.1	87.9	82.5
