# Supplementary material for: Graft conditioning with fluticasone propionate reduces graft‐versus‐host disease upon allogeneic hematopoietic cell transplantation in mice
Source: EMBO Mol Med. 2023 Aug 4;15(9):e17748. doi: 10.15252/emmm.202317748 (PMC10493574; doi:10.15252/emmm.202317748)
Supplement: Supplementary file 9 — Source Data for Figure 6 [file EMMM-15-e17748-s010.zip › Figure 6/6B/6B.xlsx]

## Sheet: Sheet1
Biological replciate ID	Veh			FLU
animal 1 (3 technical replciates)	3.38	3.31	3.38	11.5	12.2	11.2
animal 2 (3 technical replciates)	3.65	3.65	3.74	11.4	9.62	10.7
animal 3 (3 technical replciates)	4.05	4.09	4.08	11.8	12.5	13.6
