# Supplementary material for: Graft conditioning with fluticasone propionate reduces graft‐versus‐host disease upon allogeneic hematopoietic cell transplantation in mice
Source: EMBO Mol Med. 2023 Aug 4;15(9):e17748. doi: 10.15252/emmm.202317748 (PMC10493574; doi:10.15252/emmm.202317748)
Supplement: Supplementary file 9 — Source Data for Figure 6 [file EMMM-15-e17748-s010.zip › Figure 6/6C/6C.xlsx]

## Sheet: Sheet1
	BLOOD		LIVER		SPLEEN
	Veh	FLU	Veh	FLU	Veh	FLU
%Treg	1.88	10	2.67	6.38	2.37	11.5
	2.25	3.91	2.77	1.62	2.53	10.2
	1.32	1.25	3.54	2.64	2.18	11.4
	2.9	2.85	3.58	3.74	4.13	9.78
	3.27	5.72	2.42	6.62	3.27	15
